# Supplementary material for: Alteration of the Gut–Lung Axis After Severe COVID-19 Infection and Modulation Through Probiotics: A Randomized, Controlled Pilot Study
Source: Nutrients. 2024 Nov 8;16(22):3840. doi: 10.3390/nu16223840 (PMC11597208; doi:10.3390/nu16223840)
Supplement: Supplementary file 1 [file nutrients-16-03840-s001.zip]

Archive with 1 entries (1 files):
- nutrients-3272246-supplementary.pdf
